# Supplementary material for: Assessment of Water Eutrophication at Bao’an Lake in the Middle Reaches of the Yangtze River Based on Multiple Methods
Source: Int J Environ Res Public Health. 2023 Mar 5;20(5):4615. doi: 10.3390/ijerph20054615 (PMC10002378; doi:10.3390/ijerph20054615)
Supplement: Supplementary file 1 [file ijerph-20-04615-s001.zip]

Archive with 1 entries (1 files):
- ijerph-2246939-supplementary.pdf
